# Supplementary material for: Opioid-Associated Postoperative Nausea and Vomiting in Women Undergoing Laparoscopic Hysterectomy: A Network Meta-Analysis
Source: Medicina (Kaunas). 2025 Sep 23;61(10):1728. doi: 10.3390/medicina61101728 (PMC12565775; doi:10.3390/medicina61101728)
Supplement: Supplementary file 1 [file medicina-61-01728-s001.zip]

Archive with 1 entries (1 files):
- medicina-3850253-supplementary.pdf
